# Supplementary material for: [6]-Gingerol-Derived Semi-Synthetic Compound SSi6 Inhibits Tumor Growth and Metastatic Dissemination in Triple-Negative Breast Cancer Xenograft Models
Source: Cancers (Basel). 2021 Jun 8;13(12):2855. doi: 10.3390/cancers13122855 (PMC8228746; doi:10.3390/cancers13122855)
Supplement: Supplementary file 1 [file cancers-13-02855-s001.zip]

Archive with 1 entries (1 files):
- cancers-1216702-supplementary.pdf
